# Supplementary material for: Genomic Medicine and Individual Autonomy: Reflections on Knowledge Societies and Governmentality
Source: Int J Environ Res Public Health. 2026 Feb 13;23(2):234. doi: 10.3390/ijerph23020234 (PMC12941236; doi:10.3390/ijerph23020234)
Supplement: Supplementary file 1 [file ijerph-23-00234-s001.zip]

Archive with 1 entries (1 files):
- ijerph-4130583-supplementary.pdf
